# Supplementary material for: Empirical modeling of the percent depth dose for megavoltage photon beams
Source: PLoS One. 2022 Jan 6;17(1):e0261042. doi: 10.1371/journal.pone.0261042 (PMC8735605; doi:10.1371/journal.pone.0261042)
Supplement: S1 Data — (XLSX) [file pone.0261042.s001.xlsx]

## Sheet: PDD, fitting(最原始的資料)
				D=(T/2)*(1-(s/(S^2+n)^(1/2))+t
	此資料為6 MV x-ray		S=0	cm	模擬的PDD	模擬的PDD(re_nor)	真實的PDD
			0.0506	0.15	0.308733	34.896	48.9
	s=	0		0.2	0.395972	44.7566	55.6
	n=	0.21		0.4	0.64442	72.8386	72.4
	mu	0.0506		0.6	0.770954	87.1407	86.7
				0.8	0.833298	94.1874	93.7
				1	0.864235	97.6843	96.9
				1.2	0.879162	99.3714	98.6
	n=	0.21		1.4	0.885386	100.075	99.5
	mu	0.0506		1.6	0.886583	100.21	99.7
				1.8	0.884723	100	100
				2	0.880924	99.5706	99.2
				2.2	0.875853	98.9974	98.6
				2.4	0.869928	98.3277	97.3
				2.6	0.863418	97.5919	96.7
				2.8	0.856504	96.8104	96
				3	0.849309	95.9971	95.3
				3.2	0.84192	95.162	94.6
				3.4	0.834401	94.3121	93.8
				3.6	0.826796	93.4525	92.9
				3.8	0.819141	92.5873	91.9
				4	0.81146	91.7191	90.9
				4.2	0.803774	90.8503	90
				4.4	0.796097	89.9826	89.5
				4.6	0.788441	89.1172	88.5
				4.8	0.780815	88.2553	87.7
				5	0.773227	87.3976	87
				5.2	0.765682	86.5448	86.5
				5.4	0.758185	85.6974	85.6
				5.6	0.750739	84.8558	84.2
				5.8	0.743348	84.0204	83.4
				6	0.736012	83.1913	82.7
				6.2	0.728736	82.3688	81.6
				6.4	0.721519	81.553	80.7
				6.6	0.714363	80.7442	79.8
				6.8	0.707268	79.9423	79.3
				7	0.700236	79.1474	78.8
				7.2	0.693266	78.3597	77.8
				7.4	0.686359	77.579	76.9
				7.6	0.679516	76.8055	76
				7.8	0.672736	76.0391	75.6
				8	0.666018	75.2799	75.1
				8.2	0.659364	74.5277	74.3
				8.4	0.652773	73.7827	73.6
				8.6	0.646244	73.0448	72.8
				8.8	0.639778	72.3139	72.1
				9	0.633374	71.59	71.4
				9.2	0.627031	70.8731	70.7
				9.4	0.62075	70.1632	70
				9.6	0.61453	69.4601	69.2
				9.8	0.60837	68.7639	68.7
				10	0.60227	68.0744	68.1
				10.2	0.59623	67.3917	67.2
				10.4	0.59025	66.7157	66.7
				10.6	0.584328	66.0464	66
				10.8	0.578464	65.3836	65.3
				11	0.572658	64.7273	64.6
				11.2	0.566909	64.0776	63.8
				11.4	0.561217	63.4342	62.9
				11.6	0.555582	62.7972	62.1
				11.8	0.550002	62.1666	61.7
				12	0.544478	61.5421	61.2
				12.2	0.539008	60.9239	60.5
				12.4	0.533593	60.3118	59.6
				12.6	0.528231	59.7058	58.8
				12.8	0.522923	59.1059	58.3
				13	0.517668	58.5119	57.7
				13.2	0.512465	57.9238	57.3
				13.4	0.507314	57.3416	56.8
				13.6	0.502215	56.7652	56.3
				13.8	0.497166	56.1945	55.5
				14	0.492168	55.6296	54.7
				14.2	0.48722	55.0703	54.1
				14.4	0.482321	54.5166	53.5
				14.6	0.477471	53.9684	52.8
				14.8	0.472669	53.4257	52.5
				15	0.467916	52.8884	52.2
				15.2	0.46321	52.3565	51.5
				15.4	0.458552	51.8299	50.7
				15.6	0.45394	51.3087	50
				15.8	0.449374	50.7926	49.6
				16	0.444854	50.2817	49.3
				16.2	0.440379	49.7759	48.6
				16.4	0.435949	49.2752	47.9
				16.6	0.431563	48.7795	47.2
				16.8	0.427222	48.2888	47
				17	0.422924	47.803	46.8
				17.2	0.418669	47.322	46.1
				17.4	0.414457	46.8459	45.5
				17.6	0.410287	46.3746	44.9
				17.8	0.406159	45.908	44.5
				18	0.402072	45.4461	44.2
				18.2	0.398026	44.9888	43.7
				18.4	0.394021	44.5361	43.3
				18.6	0.390057	44.088	42.8
				18.8	0.386132	43.6443	42.4
				19	0.382246	43.2052	42
				19.2	0.3784	42.7704	41.3
				19.4	0.374592	42.34	40.7
				19.6	0.370822	41.9139	40.1
				19.8	0.36709	41.4921	39.95
				20	0.363396	41.0745	39.8
				20.2	0.359739	40.6612	39.3
				20.4	0.356118	40.2519	38.7
				20.6	0.352534	39.8468	38.1
				20.8	0.348986	39.4458	37.9
				21	0.345474	39.0488	37.7
				21.2	0.341997	38.6558	37.2
				21.4	0.338555	38.2668	36.6
				21.6	0.335147	37.8816	36.1
				21.8	0.331774	37.5003	35.95
				22	0.328435	37.1229	35.8
				22.2	0.325129	36.7492	35.4
				22.4	0.321857	36.3794	35.1
				22.6	0.318617	36.0132	34.7
				22.8	0.31541	35.6507	34.35
				23	0.312235	35.2919	34
				23.2	0.309092	34.9366	33.5
				23.4	0.305981	34.585	33.1
				23.6	0.302901	34.2368	32.6
				23.8	0.299852	33.8922	32.4
				24	0.296834	33.5511	32.2
				24.2	0.293846	33.2133	31.9
				24.4	0.290888	32.879	31.6
				24.6	0.28796	32.548	31.3
				24.8	0.285061	32.2204	30.9
				25	0.282192	31.8961	30.5
				25.2	0.279351	31.575	30
				25.4	0.276539	31.2571	29.6
				25.6	0.273755	30.9425	29.1
				25.8	0.271	30.631	29.05
				26	0.268272	30.3227	28.9
				26.2	0.265571	30.0174	28.4
				26.4	0.262898	29.7152	28.1
				26.6	0.260251	29.4161	27.9
				26.8	0.257631	29.12	27.6
				27	0.255038	28.8268	27.4
				27.2	0.25247	28.5366	26.9
				27.4	0.249929	28.2494	26.5
				27.6	0.247413	27.965	26.1
				27.8	0.244922	27.6835	26.05
				28	0.242456	27.4048	26
				28.2	0.240015	27.1289	25.7
				28.4	0.237599	26.8558	25.4
				28.6	0.235207	26.5854	25.1
				28.8	0.232839	26.3178	24.85
				29	0.230495	26.0528	24.6
				29.2	0.228175	25.7905	24.4
				29.4	0.225878	25.5309	24.1
				29.6	0.223604	25.2739	23.8
				29.8	0.221353	25.0194	23.55
				30	0.219124	24.7675	23.3
				30.2	0.216918	24.5182	23.15
				30.4	0.214734	24.2714	22.95
				30.6	0.212573	24.027	22.8
				30.8	0.210432	23.7851	22.5
				31	0.208314	23.5457	22.2
				31.2	0.206217	23.3086	21.8
				31.4	0.204141	23.0739	21.5
				31.6	0.202085	22.8416	21.2
				31.8	0.200051	22.6117	21.05
				32	0.198037	22.384	21.1
				32.2	0.196043	22.1587	20.8
				32.4	0.194069	21.9356	20.5
				32.6	0.192115	21.7148	20.2
				32.8	0.190181	21.4961	20.15
				33	0.188267	21.2797	20.1
				33.2	0.186371	21.0655	19.8
				33.4	0.184495	20.8534	19.6
				33.6	0.182637	20.6434	19.4
				33.8	0.180799	20.4356	19.25
				34	0.178978	20.2299	19.1
				34.2	0.177176	20.0262	18.9
				34.4	0.175393	19.8246	18.6
				34.6	0.173627	19.625	18.3
				34.8	0.171879	19.4274	18.15
				35	0.170148	19.2318	18

## Sheet: μ總比較_4 MV FF
															depth	10x10 cm2
						Depth[mm] = --- Offaxis[mm] = 0.0 Fieldsize[cm x cm] = 10.0 x 10.0 Energy[MV/MeV] = 10.0									0	61.74
S	最後的總表														1	64.49
	4 MV	6 MV	10MV	18MV			depth	4 MV內插值	真實的PDD	數學模擬	數學模擬(re-nor)				2	68.71
n	0.17	0.208	0.495	1.2		0	0.15	43	43	0.338793	38.5209				3	75.51
μ	0.0605	0.0515	0.0458	0.0422		1	0.3	55.3333	55.3333	0.577766	65.6922				4	84.45
						2	0.4	67.6667	67.6667	0.679662	77.2778				5	92.98
						3	0.5	80	80	0.748528	85.1078				6	99.11
						4	0.6	87.5	87.5	0.794783	90.367				7	103.24
						5	0.7	95	95	0.825912	93.9064				8	106.04
						6	0.8	96.5	96.5	0.846891	96.2918				9	107.84
	s=	0				7	0.9	98	98	0.860958	97.8912				10	109.1
	n=	0.17				8	1	98.6667	98.6667	0.870226	98.945				11	109.96
	μ=	0.0605				9	1.1	99.3333	99.3333	0.876094	99.6122				12	110.36
						10	1.2	100	100	0.879505	100				13	110.5
						11	1.3	99.84	99.84	0.881109	100.182				14	110.57
						12	1.4	99.68	99.68	0.88136	100.211				15	110.4
原始數據	n=	0.15				13	1.5	99.52	99.52	0.880585	100.123				17	110.12
	μ(Co-60)	0.068				14	1.6	99.36	99.36	0.87902	99.9449				19	109.63
	μ(4MV)	0.063				15	1.7	99.2	99.2	0.876841	99.6971				21	109.1
	μ(6 MV)	0.0506				17	1.8	98.75	98.75	0.87418	99.3944				23	108.49
	μ(10MV)	0.0458				19	1.9	98.3	98.3	0.871135	99.0483				25	107.87
	μ(18MV)	0.0422				21	2	97.85	97.85	0.867785	98.6674				27	107.3
	μ(25MV)					23	2.1	97.4	97.4	0.86419	98.2587				29	106.68
						25	2.2	96.95	96.95	0.860398	97.8274				31	106.13
						27	2.3	96.5	96.5	0.856445	97.378				33	105.61
	MV	value				29	2.4	96.125	96.125	0.852363	96.9138				35	105.02
	Co-60					31	2.5	95.75	95.75	0.848175	96.4377				37	104.39
	4	0.063				33	2.6	95.375	95.375	0.843902	95.9519				39	103.74
	6	0.0506				35	2.7	95	95	0.839561	95.4583				41	103.06
	10	0.0458				37	2.8	94.3333	94.3333	0.835165	94.9585				43	102.37
	18	0.0422				39	2.9	93.6667	93.6667	0.830725	94.4537				45	101.71
	25					41	3	93	93	0.826251	93.945				47	101.11
						43	3.1	92.3333	92.3333	0.821751	93.4333				49	100.62
						45	3.2	91.6667	91.6667	0.817232	92.9195				50	100
						47	3.3	91	91	0.812699	92.404				52	99.37
						49	3.4	90.625	90.625	0.808157	91.8876				54	98.68
						50	3.5	90.25	90.25	0.80361	91.3707				56	98.04
						52	3.6	89.875	89.875	0.799063	90.8536				58	97.35
						54	3.7	89.5	89.5	0.794517	90.3368				60	96.62
						56	3.8	89.1667	89.1667	0.789977	89.8205				62	95.92
						58	3.9	88.8333	88.8333	0.785443	89.3051				64	95.29
						60	4	88.5	88.5	0.780919	88.7906				66	94.72
						62	4.1	88.1667	88.1667	0.776405	88.2774				68	93.99
						64	4.2	87.8333	87.8333	0.771904	87.7657				70	93.2
						66	4.3	87.5	87.5	0.767416	87.2554				72	92.55
						68	4.4	86.875	86.875	0.762943	86.7469				74	91.98
						70	4.5	86.25	86.25	0.758487	86.2401				76	91.27
						72	4.6	85.625	85.625	0.754047	85.7353				78	90.52
						74	4.7	85	85	0.749624	85.2325				80	89.89
						76	4.8	84.6	84.6	0.74522	84.7317				82	89.26
						78	4.9	84.2	84.2	0.740835	84.2331				84	88.57
						80	5	83.8	83.8	0.736469	83.7367				86	87.97
						82	5.1	83.4	83.4	0.732123	83.2425				88	87.25
						84	5.2	83	83	0.727797	82.7507				90	86.43
						86	5.3	82.59	82.59	0.723491	82.2611				92	85.72
						88	5.4	82.18	82.18	0.719207	81.774				94	85.12
						90	5.5	81.77	81.77	0.714943	81.2892				96	84.49
						92	5.6	81.36	81.36	0.710701	80.8069				98	83.74
						94	5.7	80.95	80.95	0.706481	80.327				100	83.04
						96	5.8	80.54	80.54	0.702282	79.8496				102	82.42
						98	5.9	80.13	80.13	0.698105	79.3747				104	81.77
						100	6	79.72	79.72	0.69395	78.9023				106	81.09
						102	6.1	79.31	79.31	0.689817	78.4324				108	80.43
						104	6.2	78.9	78.9	0.685706	77.9649				110	79.79
						106	6.3	78.49	78.49	0.681617	77.5001				112	79.15
						108	6.4	78.08	78.08	0.677551	77.0377				114	78.53
						110	6.5	77.67	77.67	0.673506	76.5779				116	77.86
						112	6.6	77.26	77.26	0.669484	76.1205				118	77.22
						114	6.7	76.85	76.85	0.665484	75.6658				120	76.63
						116	6.8	76.44	76.44	0.661507	75.2135				122	76.02
						118	6.9	76.03	76.03	0.657552	74.7638				124	75.42
						120	7	75.62	75.62	0.653618	74.3166				126	74.78
						122	7.1	75.21	75.21	0.649707	73.8719				128	74.13
						124	7.2	74.8	74.8	0.645818	73.4297				130	73.48
						126	7.3	74.39	74.39	0.641952	72.9901				132	72.83
						128	7.4	73.98	73.98	0.638107	72.5529				134	72.2
						130	7.5	73.57	73.57	0.634284	72.1182				136	71.57
						132	7.6	73.16	73.16	0.630483	71.6861				138	70.94
						134	7.7	72.75	72.75	0.626704	71.2564				140	70.34
						136	7.8	72.34	72.34	0.622946	70.8291				142	69.74
						138	7.9	71.93	71.93	0.61921	70.4044				144	69.13
						140	8	71.52	71.52	0.615496	69.9821				146	68.49
						142	8.1	71.11	71.11	0.611804	69.5622				148	67.92
						144	8.2	70.7	70.7	0.608132	69.1448				150	67.34
						146	8.3	70.29	70.29	0.604483	68.7298				152	66.74
						148	8.4	69.88	69.88	0.600854	68.3173				154	66.2
						150	8.5	69.47	69.47	0.597247	67.9071				156	65.61
						152	8.6	69.06	69.06	0.59366	67.4993				158	65.02
						154	8.7	68.65	68.65	0.590095	67.094				160	64.48
						156	8.8	68.24	68.24	0.586551	66.691				162	63.95
						158	8.9	67.83	67.83	0.583027	66.2903				164	63.4
						160	9	67.42	67.42	0.579524	65.892				166	62.83
						162	9.1	67.01	67.01	0.576042	65.4961				168	62.21
						164	9.2	66.6	66.6	0.57258	65.1025				170	61.69
						166	9.3	66.19	66.19	0.569138	64.7112				172	61.26
						168	9.4	65.78	65.78	0.565717	64.3222				174	60.74
						170	9.5	65.37	65.37	0.562316	63.9355				176	60.17
						172	9.6	64.96	64.96	0.558935	63.5511				178	59.65
						174	9.7	64.55	64.55	0.555574	63.169				180	59.12
						176	9.8	64.14	64.14	0.552234	62.7891				182	58.61
						178	9.9	63.73	63.73	0.548912	62.4115				184	58.1
						180	10	63.32	63.32	0.545611	62.0361				186	57.64
						182	10.1	62.91	62.91	0.542329	61.6629				188	57.13
						184	10.2	62.5	62.5	0.539067	61.292				190	56.53
						186	10.3	62.05	62.05	0.535823	60.9233				192	55.98
						188	10.4	61.6	61.6	0.5326	60.5567				194	55.49
						190	10.5	61.15	61.15	0.529395	60.1924				196	55.03
						192	10.6	60.7	60.7	0.526209	59.8302				198	54.54
						194	10.7	60.25	60.25	0.523043	59.4701				200	54.06
						196	10.8	59.8	59.8	0.519895	59.1122				202	53.62
						198	10.9	59.35	59.35	0.516766	58.7564				204	53.16
						200	11	58.9	58.9	0.513656	58.4028				206	52.66
						202	11.1	58.45	58.45	0.510564	58.0513				208	52.19
						204	11.2	58	58	0.507491	57.7018				210	51.72
						206	11.3	57.7	57.7	0.504436	57.3545				212	51.23
						208	11.4	57.4	57.4	0.501399	57.0092				214	50.79
						210	11.5	57.1	57.1	0.49838	56.6659				216	50.36
						212	11.6	56.8	56.8	0.495379	56.3248				218	49.95
						214	11.7	56.5	56.5	0.492397	55.9856				220	49.52
						216	11.8	56.2	56.2	0.489432	55.6485				222	49.05
						218	11.9	55.9	55.9	0.486485	55.3134				224	48.64
						220	12	55.6	55.6	0.483555	54.9803				226	48.21
						222	12.1	55.3	55.3	0.480643	54.6493				228	47.72
						224	12.2	55	55	0.477749	54.3201				230	47.27
						226	12.3	54.6	54.6	0.474871	53.993				232	46.89
						228	12.4	54.2	54.2	0.472011	53.6678				234	46.46
						230	12.5	53.8	53.8	0.469168	53.3446				236	46.02
						232	12.6	53.4	53.4	0.466342	53.0233				238	45.66
						234	12.7	53	53	0.463533	52.7039				240	45.3
						236	12.8	52.6	52.6	0.460741	52.3864				242	44.88
						238	12.9	52.2	52.2	0.457966	52.0708				244	44.46
						240	13	51.8	51.8	0.455207	51.7572				246	44.06
						242	13.1	51.4	51.4	0.452465	51.4454				248	43.69
						244	13.2	51	51	0.449739	51.1355				250	43.36
						246	13.3	50.7	50.7	0.44703	50.8274				252	43
						248	13.4	50.4	50.4	0.444336	50.5212				254	42.58
						250	13.5	50.1	50.1	0.441659	50.2168				256	42.12
						252	13.6	49.8	49.8	0.438998	49.9142				258	41.71
						254	13.7	49.5	49.5	0.436353	49.6135				260	41.34
						256	13.8	49.2	49.2	0.433724	49.3146				262	41
						258	13.9	48.9	48.9	0.431111	49.0174				264	40.7
						260	14	48.6	48.6	0.428513	48.7221				266	40.34
						262	14.1	48.3	48.3	0.425931	48.4285				268	39.94
						264	14.2	48	48	0.423365	48.1367				270	39.56
						266	14.3	47.7	47.7	0.420814	47.8466				272	39.26
						268	14.4	47.4	47.4	0.418278	47.5583				274	38.96
						270	14.5	47.1	47.1	0.415757	47.2717				276	38.55
						272	14.6	46.8	46.8	0.413252	46.9868				278	38.13
						274	14.7	46.5	46.5	0.410761	46.7037				280	37.76
						276	14.8	46.2	46.2	0.408286	46.4222				282	37.44
						278	14.9	45.9	45.9	0.405825	46.1424				284	37.16
						280	15	45.6	45.6	0.403379	45.8643				286	36.83
						282	15.1	45.3	45.3	0.400948	45.5879				288	36.45
						284	15.2	45	45	0.398532	45.3132				290	36.1
						286	15.3	44.7	44.7	0.39613	45.0401				292	35.8
						288	15.4	44.4	44.4	0.393742	44.7686				294	35.46
						290	15.5	44.1	44.1	0.391369	44.4988				296	35.13
						292	15.6	43.8	43.8	0.38901	44.2306				298	34.88
						294	15.7	43.5	43.5	0.386666	43.964				300	34.73
						296	15.8	43.2	43.2	0.384335	43.699
						298	15.9	42.9	42.9	0.382019	43.4356
						300	16	42.6	42.6	0.379716	43.1738
							16.1	42.3
							16.2	42

## Sheet: 後續的比較_6 MV FF
										y = 4E-08x5 - 4E-06x4 + 0.0002x3 - 0.0047x2 + 0.0586x + 0.7238
				D=(T/2)*(1-(s/(S^2+n)^(1/2))+t
			S=0	depth (cm)	模擬的PDD	Buildup-tail modeling 6 MV PDD, 10 cm x 10 cm	measured 6 MV PDD, 10 cm x 10 cm	function 1	function2	TPR試算(PDD*ISL)	修正後的FS	修正後的FS factor	TPR=PDD*ISL*(Spr5/Sprd)	TPRnor	depth(cm)	真實TPR	試算的TPR		6 MV
			0.0515	0.15	0.310028	35.089	48.9	0.312432	0.992305	31.9223	10.015	1.00396	31.7649	0.400142	0.1	0.521	0.4	3	0.856594
	s=	0		0.2	0.397494	44.9885	55.6	0.40161	0.989753	40.8136	10.02	1.00401	40.6145	0.51162	0.5	0.778	0.89	4	0.893611
	n=	0.208		0.4	0.645936	73.1071	72.4	0.65938	0.979611	66.3355	10.04	1.00422	66.0257	0.831725	1	1.014	1.11406	5	0.930628
	μ	0.0515		0.6	0.771893	87.363	86.7	0.796117	0.969573	79.2859	10.06	1.00443	78.9321	0.994307	1.5	1.069	1.1425	6	0.946531
				0.8	0.83368	94.356	93.7	0.868744	0.959637	85.6484	10.08	1.00464	85.2841	1.07432	2	1.077	1.1361	7	0.962435
				1	0.864172	97.8071	96.9	0.909843	0.949804	88.7977	10.1	1.00485	88.4384	1.11406	2.5	1.068	1.11406	8	0.978338
				1.2	0.878746	99.4566	98.6	0.934765	0.940071	90.312	10.12	1.00506	89.9653	1.13329	3	1.055	1.09631	9	0.989169
原始數據	n=	0.21		1.4	0.884679	100.128	99.5	0.95082	0.930438	90.9387	10.14	1.00527	90.6084	1.14139	3.5	1.041	1.072	10	1
	μ(6 MV)	0.0515		1.6	0.885627	100.235	99.7	0.961694	0.920904	91.053	10.16	1.00548	90.7411	1.14306	4	1.03	1.04845	11	1.0074
	μ(10MV)	0.0401		1.8	0.883547	100	100	0.969368	0.911467	90.8559	10.18	1.00569	90.5633	1.14082	4.5	1.013	1.023	12	1.01481
				2	0.879549	99.5474	99.2	0.974972	0.902127	90.4613	10.2	1.00589	90.1885	1.1361	5	1	1	13	1.02221
				2.2	0.874294	98.9527	98.6	0.979181	0.892883	89.9373	10.22	1.0061	89.6845	1.12975	6	0.97	0.952753	14	1.02961
				2.4	0.868197	98.2626	97.3	0.982419	0.883733	89.3264	10.24	1.0063	89.0935	1.12231	6.5	0.954	0.929	15	1.03702
				2.6	0.861524	97.5074	96.7	0.984962	0.874678	88.6559	10.26	1.00651	88.4428	1.11411	7	0.94	0.907261	16	1.04206
				2.8	0.854454	96.7072	96	0.986993	0.865715	87.9443	10.28	1.00671	87.7508	1.1054	7.5	0.925	0.88	17	1.04711
				3	0.847111	95.8761	95.3	0.988641	0.856843	87.2042	10.3	1.00692	87.0299	1.09631	8	0.91	0.863686	18	1.05215
				3.2	0.839579	95.0237	94.6	0.989996	0.848063	86.4444	10.32	1.00712	86.2891	1.08698	8.5	0.893	0.84	19	1.0572
				3.4	0.831922	94.1571	93.8	0.991123	0.839373	85.6713	10.34	1.00733	85.5347	1.07748	9	0.878	0.822055	20	1.06224
				3.6	0.824184	93.2813	92.9	0.992071	0.830772	84.8896	10.36	1.00753	84.7713	1.06786	9.5	0.861	0.8	21	1.06553
				3.8	0.8164	92.4003	91.9	0.992875	0.822259	84.1027	10.38	1.00773	84.0024	1.05818	10	0.847	0.782336	22	1.06882
				4	0.808594	91.5168	90.9	0.993563	0.813833	83.3133	10.4	1.00793	83.2306	1.04845	10.5	0.831	0.76	23	1.07211
				4.2	0.800786	90.6331	90	0.994156	0.805494	82.5234	10.42	1.00813	82.4579	1.03872	11	0.818	0.744471	24	1.0754
				4.4	0.792991	89.7508	89.5	0.994671	0.79724	81.7344	10.44	1.00834	81.6858	1.029	11.5	0.802	0.72	25	1.07869
				4.6	0.78522	88.8713	88.5	0.995121	0.78907	80.9476	10.46	1.00854	80.9156	1.01929	12	0.786	0.708391	26	1.081
				4.8	0.777483	87.9956	87.7	0.995516	0.780984	80.1639	10.48	1.00874	80.1481	1.00962	12.5	0.773	0.69	27	1.0833
				5	0.769786	87.1245	87	0.995866	0.772982	79.3841	10.5	1.00893	79.3841	1	13	0.759	0.674024	28	1.0856
				5.2	0.762135	86.2586	86.5	0.996176	0.765061	78.6087	10.52	1.00913	78.6242	0.990427	14	0.73	0.641296	29	1.08791
				5.4	0.754535	85.3984	85.6	0.996452	0.757221	77.8382	10.54	1.00933	77.8688	0.980912	15	0.702	0.610135	30	1.09021
				5.6	0.746989	84.5443	84.2	0.9967	0.749462	77.0729	10.56	1.00953	77.1184	0.971459	16	0.675	0.580469	31	1.09065
				5.8	0.739499	83.6966	83.4	0.996923	0.741782	76.3132	10.58	1.00973	76.3732	0.962072	17	0.648	0.552229	32	1.09109
				6	0.732069	82.8557	82.7	0.997124	0.734181	75.5593	10.6	1.00993	75.6335	0.952753	18	0.625	0.525349	33	1.09153
				6.2	0.724699	82.0216	81.6	0.997305	0.726658	74.8114	10.62	1.01012	74.8994	0.943506	19	0.6	0.499765	34	1.09197
				6.4	0.717392	81.1945	80.7	0.997471	0.719211	74.0696	10.64	1.01032	74.1711	0.934332	20	0.577	0.475417	35	1.0924
				6.6	0.710148	80.3747	79.8	0.997621	0.711842	73.334	10.66	1.01051	73.4487	0.925232	21	0.554	0.452245	36	1.09219
				6.8	0.702968	79.562	79.3	0.997758	0.704547	72.6047	10.68	1.01071	72.7323	0.916208	22	0.532	0.430195	37	1.09197
				7	0.695852	78.7567	78.8	0.997884	0.697328	71.8818	10.7	1.0109	72.0221	0.907261	23	0.511	0.409212	38	1.09175
				7.2	0.688801	77.9586	77.8	0.998	0.690182	71.1653	10.72	1.0111	71.3179	0.89839	24	0.49	0.389246	39	1.09153
				7.4	0.681816	77.168	76.9	0.998106	0.68311	70.4552	10.74	1.01129	70.6199	0.889597	25	0.472	0.370249	40	1.09131
				7.6	0.674896	76.3848	76	0.998204	0.67611	69.7517	10.76	1.01149	69.928	0.880882	26	0.452	0.352173
				7.8	0.66804	75.6089	75.6	0.998295	0.669181	69.0546	10.78	1.01168	69.2424	0.872245	27	0.436	0.334975
				8	0.661251	74.8404	75.1	0.998379	0.662324	68.3639	10.8	1.01187	68.5629	0.863686	28	0.416	0.318612
				8.2	0.654526	74.0793	74.3	0.998457	0.655537	67.6797	10.82	1.01206	67.8897	0.855205	29	0.4	0.303045
				8.4	0.647866	73.3255	73.6	0.998529	0.64882	67.002	10.84	1.01226	67.2226	0.846802	30	0.386	0.288234
				8.6	0.64127	72.5791	72.8	0.998597	0.642171	66.3307	10.86	1.01245	66.5616	0.838476
				8.8	0.634739	71.8399	72.1	0.99866	0.635591	65.6657	10.88	1.01264	65.9068	0.830227
				9	0.628272	71.1079	71.4	0.998719	0.629078	65.0071	10.9	1.01283	65.2581	0.822055
				9.2	0.621868	70.3831	70.7	0.998774	0.622632	64.3549	10.92	1.01302	64.6155	0.81396
				9.4	0.615528	69.6655	70	0.998825	0.616252	63.7089	10.94	1.01321	63.9789	0.805941
				9.6	0.60925	68.955	69.2	0.998873	0.609937	63.0692	10.96	1.0134	63.3483	0.797998
				9.8	0.603034	68.2515	68.7	0.998919	0.603687	62.4357	10.98	1.01359	62.7237	0.79013
				10	0.59688	67.555	68.1	0.998962	0.597501	61.8083	11	1.01378	62.105	0.782336
				10.2	0.590788	66.8654	67.2	0.999002	0.591378	61.1871	11.02	1.01397	61.4922	0.774617
				10.4	0.584756	66.1828	66.7	0.99904	0.585318	60.5719	11.04	1.01415	60.8853	0.766971
				10.6	0.578785	65.5069	66	0.999076	0.57932	59.9628	11.06	1.01434	60.2842	0.759399
				10.8	0.572873	64.8379	65.3	0.99911	0.573384	59.3596	11.08	1.01453	59.6888	0.751899
				11	0.567021	64.1755	64.6	0.999142	0.567508	58.7624	11.1	1.01472	59.0991	0.744471
				11.2	0.561228	63.5198	63.8	0.999172	0.561693	58.171	11.12	1.0149	58.5151	0.737114
				11.4	0.555493	62.8708	62.9	0.999201	0.555937	57.5855	11.14	1.01509	57.9368	0.729829
				11.6	0.549816	62.2282	62.1	0.999228	0.55024	57.0057	11.16	1.01528	57.364	0.722613
				11.8	0.544196	61.5921	61.7	0.999254	0.544602	56.4317	11.18	1.01546	56.7967	0.715468
				12	0.538633	60.9625	61.2	0.999279	0.539021	55.8634	11.2	1.01565	56.235	0.708391
				12.2	0.533126	60.3392	60.5	0.999302	0.533498	55.3007	11.22	1.01583	55.6786	0.701383
				12.4	0.527674	59.7223	59.6	0.999324	0.528031	54.7435	11.24	1.01602	55.1277	0.694443
				12.6	0.522278	59.1115	58.8	0.999346	0.52262	54.1919	11.26	1.0162	54.5821	0.68757
				12.8	0.516937	58.507	58.3	0.999366	0.517265	53.6458	11.28	1.01638	54.0418	0.680764
				13	0.51165	57.9086	57.7	0.999385	0.511964	53.1051	11.3	1.01657	53.5068	0.674024
				13.2	0.506416	57.3162	57.3	0.999404	0.506718	52.5697	11.32	1.01675	52.9769	0.66735
				13.4	0.501236	56.7299	56.8	0.999421	0.501526	52.0397	11.34	1.01693	52.4523	0.66074
				13.6	0.496108	56.1496	56.3	0.999438	0.496387	51.515	11.36	1.01712	51.9327	0.654195
				13.8	0.491032	55.5751	55.5	0.999454	0.4913	50.9955	11.38	1.0173	51.4182	0.647714
				14	0.486008	55.0064	54.7	0.99947	0.486266	50.4812	11.4	1.01748	50.9087	0.641296
				14.2	0.481035	54.4436	54.1	0.999485	0.481283	49.972	11.42	1.01766	50.4042	0.634941
				14.4	0.476112	53.8865	53.5	0.999499	0.476351	49.4679	11.44	1.01784	49.9046	0.628648
				14.6	0.47124	53.335	52.8	0.999512	0.47147	48.9688	11.46	1.01802	49.4099	0.622416
				14.8	0.466417	52.7892	52.5	0.999526	0.466639	48.4747	11.48	1.0182	48.9201	0.616245
				15	0.461644	52.2489	52.2	0.999538	0.461857	47.9855	11.5	1.01839	48.435	0.610135
				15.2	0.456919	51.7141	51.5	0.99955	0.457124	47.5013	11.52	1.01857	47.9547	0.604084
				15.4	0.452242	51.1848	50.7	0.999562	0.45244	47.0218	11.54	1.01875	47.479	0.598093
				15.6	0.447613	50.6609	50	0.999573	0.447804	46.5472	11.56	1.01892	47.0081	0.59216
				15.8	0.443031	50.1423	49.6	0.999584	0.443215	46.0773	11.58	1.0191	46.5417	0.586285
				16	0.438495	49.629	49.3	0.999594	0.438673	45.6121	11.6	1.01928	46.08	0.580469
				16.2	0.434006	49.1209	48.6	0.999604	0.434178	45.1516	11.62	1.01946	45.6227	0.574709
				16.4	0.429563	48.618	47.9	0.999614	0.429729	44.6957	11.64	1.01964	45.17	0.569005
				16.6	0.425165	48.1203	47.2	0.999623	0.425326	44.2444	11.66	1.01982	44.7216	0.563358
				16.8	0.420812	47.6276	47	0.999632	0.420967	43.7975	11.68	1.02	44.2777	0.557766
				17	0.416504	47.14	46.8	0.99964	0.416654	43.3552	11.7	1.02017	43.8382	0.552229
				17.2	0.412239	46.6573	46.1	0.999649	0.412384	42.9173	11.72	1.02035	43.4029	0.546746
				17.4	0.408018	46.1796	45.5	0.999657	0.408158	42.4838	11.74	1.02053	42.972	0.541317
				17.6	0.40384	45.7067	44.9	0.999664	0.403976	42.0546	11.76	1.02071	42.5452	0.535942
				17.8	0.399705	45.2387	44.5	0.999672	0.399836	41.6298	11.78	1.02088	42.1227	0.530619
				18	0.395612	44.7754	44.2	0.999679	0.395739	41.2092	11.8	1.02106	41.7043	0.525349
				18.2	0.391561	44.3169	43.7	0.999686	0.391684	40.7928	11.82	1.02123	41.2901	0.52013
				18.4	0.387551	43.8631	43.3	0.999693	0.38767	40.3806	11.84	1.02141	40.8799	0.514963
				18.6	0.383583	43.4139	42.8	0.9997	0.383698	39.9725	11.86	1.02159	40.4737	0.509847
				18.8	0.379654	42.9693	42.4	0.999706	0.379766	39.5686	11.88	1.02176	40.0716	0.504781
				19	0.375766	42.5293	42	0.999712	0.375874	39.1686	11.9	1.02194	39.6734	0.499765
				19.2	0.371918	42.0937	41.3	0.999718	0.372023	38.7728	11.92	1.02211	39.2791	0.494799
				19.4	0.368109	41.6626	40.7	0.999724	0.368211	38.3808	11.94	1.02229	38.8887	0.489881
				19.6	0.364339	41.2359	40.1	0.999729	0.364438	37.9929	11.96	1.02246	38.5022	0.485012
				19.8	0.360607	40.8136	39.95	0.999735	0.360703	37.6088	11.98	1.02264	38.1195	0.480191
				20	0.356914	40.3956	39.8	0.99974	0.357007	37.2286	12	1.02281	37.7405	0.475417
				20.2	0.353259	39.9819	39.3	0.999745	0.353349	36.8522	12.02	1.02298	37.3653	0.47069
				20.4	0.34964	39.5724	38.7	0.99975	0.349728	36.4796	12.04	1.02316	36.9938	0.46601
				20.6	0.346059	39.167	38.1	0.999755	0.346144	36.1107	12.06	1.02333	36.6259	0.461376
				20.8	0.342515	38.7659	37.9	0.99976	0.342597	35.7456	12.08	1.0235	36.2617	0.456788
				21	0.339007	38.3688	37.7	0.999764	0.339087	35.3841	12.1	1.02368	35.9011	0.452245
				21.2	0.335534	37.9758	37.2	0.999769	0.335612	35.0262	12.12	1.02385	35.544	0.447747
				21.4	0.332097	37.5868	36.6	0.999773	0.332173	34.672	12.14	1.02402	35.1905	0.443294
				21.6	0.328696	37.2018	36.1	0.999777	0.328769	34.3213	12.16	1.02419	34.8404	0.438884
				21.8	0.325329	36.8208	35.95	0.999781	0.3254	33.9742	12.18	1.02437	34.4938	0.434518
				22	0.321996	36.4436	35.8	0.999785	0.322066	33.6305	12.2	1.02454	34.1506	0.430195
				22.2	0.318698	36.0703	35.4	0.999789	0.318765	33.2903	12.22	1.02471	33.8109	0.425915
				22.4	0.315434	35.7008	35.1	0.999793	0.315499	32.9535	12.24	1.02488	33.4744	0.421677
				22.6	0.312202	35.3351	34.7	0.999796	0.312266	32.6202	12.26	1.02505	33.1413	0.417481
				22.8	0.309004	34.9732	34.35	0.9998	0.309066	32.2901	12.28	1.02523	32.8115	0.413326
				23	0.305839	34.6149	34	0.999803	0.305899	31.9634	12.3	1.0254	32.485	0.409212
				23.2	0.302706	34.2603	33.5	0.999807	0.302765	31.64	12.32	1.02557	32.1616	0.405139
				23.4	0.299605	33.9094	33.1	0.99981	0.299662	31.3199	12.34	1.02574	31.8415	0.401107
				23.6	0.296536	33.562	32.6	0.999813	0.296591	31.0029	12.36	1.02591	31.5245	0.397114
				23.8	0.293498	33.2182	32.4	0.999816	0.293552	30.6892	12.38	1.02608	31.2107	0.393161
				24	0.290492	32.8779	32.2	0.999819	0.290544	30.3786	12.4	1.02625	30.9	0.389246
				24.2	0.287516	32.5411	31.9	0.999822	0.287567	30.0712	12.42	1.02642	30.5923	0.385371
				24.4	0.28457	32.2077	31.6	0.999825	0.28462	29.7668	12.44	1.02659	30.2877	0.381534
				24.6	0.281655	31.8778	31.3	0.999828	0.281704	29.4655	12.46	1.02676	29.9861	0.377735
				24.8	0.27877	31.5512	30.9	0.999831	0.278817	29.1673	12.48	1.02693	29.6875	0.373973
				25	0.275914	31.228	30.5	0.999834	0.27596	28.872	12.5	1.0271	29.3919	0.370249
				25.2	0.273087	30.9081	30	0.999836	0.273132	28.5797	12.52	1.02727	29.0991	0.366561
				25.4	0.27029	30.5914	29.6	0.999839	0.270333	28.2904	12.54	1.02744	28.8093	0.36291
				25.6	0.267521	30.278	29.1	0.999841	0.267563	28.004	12.56	1.02761	28.5223	0.359296
				25.8	0.26478	29.9678	29.05	0.999844	0.264821	27.7205	12.58	1.02778	28.2382	0.355716
				26	0.262067	29.6608	28.9	0.999846	0.262108	27.4398	12.6	1.02795	27.9569	0.352173
				26.2	0.259382	29.3569	28.4	0.999849	0.259422	27.162	12.62	1.02812	27.6784	0.348664
				26.4	0.256725	29.0562	28.1	0.999851	0.256763	26.887	12.64	1.02829	27.4026	0.345191
				26.6	0.254095	28.7585	27.9	0.999853	0.254132	26.6147	12.66	1.02845	27.1296	0.341751
				26.8	0.251492	28.4639	27.6	0.999855	0.251528	26.3452	12.68	1.02862	26.8593	0.338346
				27	0.248915	28.1723	27.4	0.999857	0.248951	26.0784	12.7	1.02879	26.5917	0.334975
				27.2	0.246365	27.8836	26.9	0.999859	0.2464	25.8143	12.72	1.02896	26.3267	0.331637
				27.4	0.243841	27.598	26.5	0.999862	0.243875	25.5529	12.74	1.02913	26.0643	0.328332
				27.6	0.241343	27.3152	26.1	0.999864	0.241376	25.2941	12.76	1.0293	25.8045	0.325059
				27.8	0.23887	27.0354	26.05	0.999865	0.238902	25.0379	12.78	1.02946	25.5474	0.32182
				28	0.236423	26.7584	26	0.999867	0.236454	24.7843	12.8	1.02963	25.2927	0.318612
				28.2	0.234001	26.4842	25.7	0.999869	0.234031	24.5333	12.82	1.0298	25.0406	0.315436
				28.4	0.231603	26.2129	25.4	0.999871	0.231633	24.2847	12.84	1.02997	24.791	0.312292
				28.6	0.229231	25.9443	25.1	0.999873	0.22926	24.0387	12.86	1.03014	24.5439	0.309179
				28.8	0.226882	25.6785	24.85	0.999875	0.22691	23.7952	12.88	1.0303	24.2992	0.306096
				29	0.224557	25.4154	24.6	0.999876	0.224585	23.5542	12.9	1.03047	24.0569	0.303045
				29.2	0.222257	25.1551	24.4	0.999878	0.222284	23.3155	12.92	1.03064	23.8171	0.300023
				29.4	0.21998	24.8973	24.1	0.99988	0.220006	23.0793	12.94	1.03081	23.5796	0.297032
				29.6	0.217726	24.6422	23.8	0.999881	0.217752	22.8455	12.96	1.03097	23.3445	0.29407
				29.8	0.215495	24.3898	23.55	0.999883	0.21552	22.614	12.98	1.03114	23.1117	0.291138
				30	0.213287	24.1399	23.3	0.999884	0.213312	22.3849	13	1.03131	22.8812	0.288234
				30.2	0.211102	23.8925	23.15	0.999886	0.211126	40.5027	13.02	1.03147	41.4076	0.521611
				30.4	0.208939	23.6478	22.95	0.999887	0.208963	40.211	13.04	1.03164	41.116	0.517938
				30.6	0.206798	23.4055	22.8	0.999889	0.206821	39.9212	13.06	1.03181	40.8263	0.514288
				30.8	0.20468	23.1657	22.5	0.99989	0.204702	39.6333	13.08	1.03198	40.5384	0.510662
				31	0.202582	22.9283	22.2	0.999892	0.202604	39.3473	13.1	1.03214	40.2524	0.507058
				31.2	0.200507	22.6934	21.8	0.999893	0.200528	39.0631	13.12	1.03231	39.9682	0.503478
				31.4	0.198453	22.4609	21.5	0.999895	0.198473	38.7809	13.14	1.03248	39.6858	0.499921
				31.6	0.196419	22.2308	21.2	0.999896	0.19644	38.5005	13.16	1.03264	39.4052	0.496386
				31.8	0.194407	22.003	21.05	0.999897	0.194427	38.2219	13.18	1.03281	39.1264	0.492874
				32	0.192415	21.7775	21.1	0.999898	0.192434	37.9452	13.2	1.03298	38.8494	0.489385
				32.2	0.190443	21.5544	20.8	0.9999	0.190462	37.6703	13.22	1.03314	38.5742	0.485918
				32.4	0.188492	21.3336	20.5	0.999901	0.188511	37.3972	13.24	1.03331	38.3007	0.482474
				32.6	0.186561	21.115	20.2	0.999902	0.186579	37.126	13.26	1.03348	38.0291	0.479051
				32.8	0.184649	20.8986	20.15	0.999903	0.184667	36.8565	13.28	1.03364	37.7591	0.475651
				33	0.182757	20.6845	20.1	0.999905	0.182775	36.5888	13.3	1.03381	37.4909	0.472273
				33.2	0.180885	20.4726	19.8	0.999906	0.180902	36.3229	13.32	1.03398	37.2245	0.468916
				33.4	0.179032	20.2628	19.6	0.999907	0.179048	36.0588	13.34	1.03414	36.9598	0.465582
				33.6	0.177197	20.0552	19.4	0.999908	0.177214	35.7965	13.36	1.03431	36.6968	0.462268
				33.8	0.175382	19.8497	19.25	0.999909	0.175398	35.5358	13.38	1.03448	36.4354	0.458977
				34	0.173585	19.6463	19.1	0.99991	0.1736	35.277	13.4	1.03464	36.1758	0.455706
				34.2	0.171806	19.445	18.9	0.999911	0.171821	35.0198	13.42	1.03481	35.9179	0.452457
				34.4	0.170046	19.2458	18.6	0.999912	0.170061	34.7644	13.44	1.03498	35.6617	0.44923
				34.6	0.168303	19.0486	18.3	0.999913	0.168318	34.5107	13.46	1.03514	35.4071	0.446023
				34.8	0.166579	18.8534	18.15	0.999914	0.166593	34.2586	13.48	1.03531	35.1542	0.442837
				35	0.164872	18.6603	18	0.999915	0.164886	34.0083	13.5	1.03548	34.9029	0.439672

## Sheet: 後續的比較_10 MV FF
				Depth[mm] = --- Offaxis[mm] = 0.0 Fieldsize[cm x cm] = 10.0 x 10.0 Energy[MV/MeV] = 10.0
					depth(cm)		measured 10 MV PDD, 10 cm x 10 cm	數學模擬	Buildup-tail modeling 10 MV PDD, 10 cm x 10 cm
				1.5	0.15	1.0759	43.1447	0.207087	24.0875
				3	0.3	1.3803	55.3515	0.38688	45.0004
				4.5	0.45	1.6316	65.4289	0.527825	61.3945
				6	0.6	1.8489	74.1428	0.631297	73.4301
				7.5	0.75	2.0102	80.6111	0.704698	81.9678
				9	0.9	2.1343	85.5877	0.756024	87.9378
	s=	0		10.5	1.05	2.2438	89.9787	0.791742	92.0924
	n=	0.495		12	1.2	2.3085	92.5733	0.81653	94.9756
	μ=	0.0458		13.5	1.35	2.3695	95.0194	0.833626	96.9642
				15	1.5	2.4062	96.4912	0.845248	98.316
				16.5	1.65	2.4405	97.8666	0.852914	99.2076
				18	1.8	2.4609	98.6847	0.857677	99.7617
原始數據	n=	0.495		19.5	1.95	2.4835	99.591	0.86028	100.064
	μ(6 MV)	0.0506		21	2.1	2.497	100.132	0.86125	100.177
	μ(10MV)	0.0458		22.5	2.25	2.4924	99.9479	0.860971	100.145
				24	2.4	2.4937	100	0.859726	100
				25.5	2.55	2.4869	99.7273	0.857724	99.7671
				27	2.7	2.4826	99.5549	0.855125	99.4649
				28.5	2.85	2.4675	98.9494	0.852051	99.1073
				30	3	2.4621	98.7328	0.848597	98.7056
				32.5	3.25	2.4451	98.0511	0.84219	97.9603
				35	3.5	2.4121	96.7278	0.835181	97.1451
				37.5	3.75	2.3953	96.0541	0.827747	96.2804
				40	4	2.3766	95.3042	0.820014	95.3808
				42.5	4.25	2.3532	94.3658	0.812071	94.4569
				45	4.5	2.3274	93.3312	0.803985	93.5164
				47.5	4.75	2.291	91.8715	0.795805	92.565
				50	5	2.274	91.1898	0.78757	91.6071
				52.5	5.25	2.2505	90.2474	0.779307	90.646
				55	5.5	2.228	89.3451	0.77104	89.6844
				57.5	5.75	2.1998	88.2143	0.762784	88.7241
				60	6	2.1783	87.3521	0.754554	87.7668
				62.5	6.25	2.1439	85.9727	0.746361	86.8138
				65	6.5	2.1368	85.6879	0.738212	85.866
				67.5	6.75	2.1146	84.7977	0.730115	84.9242
				70	7	2.0883	83.743	0.722075	83.989
				75	7.5	2.0457	82.0347	0.706183	82.1405
				80	8	1.998	80.1219	0.69056	80.3233
				85	8.5	1.9534	78.3334	0.675222	78.5392
				90	9	1.9084	76.5289	0.660178	76.7893
				95	9.5	1.8637	74.7363	0.645432	75.0742
				100	10	1.8245	73.1644	0.630988	73.3941
				105	10.5	1.7824	71.4761	0.616844	71.7489
				110	11	1.7393	69.7478	0.602998	70.1384
				115	11.5	1.706	68.4124	0.589448	68.5624
				120	12	1.669	66.9287	0.576191	67.0203
				125	12.5	1.6294	65.3407	0.563222	65.5118
				130	13	1.5936	63.905	0.550536	64.0363
				135	13.5	1.5559	62.3932	0.538129	62.5931
				140	14	1.5151	60.7571	0.525996	61.1819
				145	14.5	1.4782	59.2774	0.514132	59.8018
				150	15	1.4503	58.1586	0.502531	58.4524
				155	15.5	1.4161	56.7871	0.491188	57.1331
				160	16	1.3818	55.4116	0.480098	55.8431
				165	16.5	1.3497	54.1244	0.469255	54.582
				170	17	1.3191	52.8973	0.458656	53.3491
				175	17.5	1.2832	51.4577	0.448293	52.1438
				180	18	1.2549	50.3228	0.438163	50.9655
				185	18.5	1.2285	49.2641	0.428261	49.8137
				190	19	1.1982	48.0491	0.418581	48.6877
				195	19.5	1.1691	46.8821	0.409118	47.5871
				200	20	1.1471	45.9999	0.399869	46.5112
				205	20.5	1.1146	44.6966	0.390828	45.4596
				210	21	1.0892	43.6781	0.38199	44.4316
				215	21.5	1.0638	42.6595	0.373351	43.4268
				220	22	1.0415	41.7652	0.364908	42.4447
				225	22.5	1.0185	40.8429	0.356654	41.4846
				230	23	0.98985	39.694	0.348587	40.5463
				235	23.5	0.96938	38.8732	0.340702	39.6291
				240	24	0.94571	37.924	0.332994	38.7326
				245	24.5	0.92395	37.0514	0.325461	37.8564
				250	25	0.90171	36.1595	0.318098	36.9999
				255	25.5	0.87896	35.2472	0.310901	36.1628
				260	26	0.85813	34.4119	0.303867	35.3446
				265	26.5	0.84368	33.8325	0.296991	34.5449
				270	27	0.82521	33.0918	0.290271	33.7632
				275	27.5	0.80247	32.1799	0.283703	32.9993
				280	28	0.78684	31.5531	0.277283	32.2525
				285	28.5	0.76845	30.8157	0.271009	31.5227
				290	29	0.75131	30.1283	0.264876	30.8093
				295	29.5	0.73437	29.449	0.258882	30.1121
				300	30	0.71794	28.7902	0.253023	29.4307
				305	30.5	0.70015	28.0768	0.247297	28.7646
				310	31	0.68516	27.4756	0.2417	28.1136
				315	31.5	0.66639	26.7229	0.23623	27.4774
				320	32	0.65778	26.3777	0.230884	26.8555
				325	32.5	0.63887	25.6194	0.225658	26.2477
				330	33	0.62508	25.0664	0.220551	25.6536
				335	33.5	0.61085	24.4957	0.215559	25.073
				340	34	0.59851	24.0009	0.21068	24.5055
				345	34.5	0.58492	23.4559	0.205912	23.9509
				350	35	0.56954	22.8392	0.201251	23.4088

## Sheet: 後續的比較_18 MV
													0	3081
													10	3227
													20	3440
					depth(cm)		真實的PDD	數學模擬	數學模擬(re-nor)				30	3780
				10	0.1	3227	32.1959	0.0905263	10.9379				40	4327
				20	0.2	3440	34.3211	0.178096	21.5186				50	5044
				30	0.3	3780	37.7133	0.260812	31.5129				100	7673
				40	0.4	4327	43.1707	0.337256	40.7493				150	8976
				50	0.5	5044	50.3243	0.406558	49.1228				200	9629
				100	1	7673	76.5539	0.646341	78.0948				250	9924
				150	1.5	8976	89.554	0.758038	91.5907				300	10023
	s=	0		200	2	9629	96.069	0.806072	97.3945				350	9956
	n=	1.2		250	2.5	9924	99.0123	0.824221	99.5874				400	9865
	μ=	0.0422		300	3	10023	100	0.827636	100				450	9743
				350	3.5	9956	99.3315	0.823307	99.4769				500	9562
				400	4	9865	98.4236	0.81468	98.4345				550	9380
				450	4.5	9743	97.2064	0.803575	97.0928				600	9230
原始數據	n=	1.2		500	5	9562	95.4006	0.791012	95.5749				650	9036
	μ(4MV)	0.0506		550	5.5	9380	93.5848	0.777593	93.9535				700	8854
	μ(6 MV)	0.0506		600	6	9230	92.0882	0.763689	92.2735				750	8677
	μ(10MV)	0.0458		650	6.5	9036	90.1526	0.749534	90.5633				800	8491
	μ(18MV)	0.0422		700	7	8854	88.3368	0.735285	88.8415				850	8324
				750	7.5	8677	86.5709	0.721044	87.1209				900	8150
				800	8	8491	84.7152	0.706884	85.41				950	7986
				850	8.5	8324	83.049	0.692854	83.7148				1000	7825
				900	9	8150	81.313	0.678987	82.0393				1050	7670
				950	9.5	7986	79.6767	0.665309	80.3866				1100	7500
				1000	10	7825	78.0704	0.651835	78.7586				1150	7348
				1050	10.5	7670	76.524	0.638577	77.1567				1200	7191
				1100	11	7500	74.8279	0.625544	75.582				1300	6897
				1150	11.5	7348	73.3114	0.612739	74.0348				1400	6614
				1200	12	7191	71.745	0.600166	72.5156				1500	6345
				1300	13	6897	68.8117	0.575718	69.5617				1600	6082
				1400	14	6614	65.9882	0.552196	66.7197				1700	5831
				1500	15	6345	63.3044	0.529586	63.9878				1800	5591
				1600	16	6082	60.6804	0.507866	61.3634				1900	5357
				1700	17	5831	58.1762	0.487009	58.8434				2000	5129
				1800	18	5591	55.7817	0.46699	56.4245				2100	4913
				1900	19	5357	53.4471	0.447777	54.1032				2200	4708
				2000	20	5129	51.1723	0.429344	51.8759				2300	4515
				2100	21	4913	49.0173	0.41166	49.7392				2400	4333
				2200	22	4708	46.972	0.394697	47.6896				2500	4166
				2300	23	4515	45.0464	0.378427	45.7238				2600	3984
				2400	24	4333	43.2306	0.362823	43.8384				2700	3816
				2500	25	4166	41.5644	0.347859	42.0304				2800	3664
				2600	26	3984	39.7486	0.333509	40.2965				2900	3516
				2700	27	3816	38.0724	0.319748	38.6339				3000	3379
				2800	28	3664	36.5559	0.306553	37.0396
				2900	29	3516	35.0793	0.293901	35.5109
				3000	30	3379	33.7125	0.281769	34.0451

## Sheet: 20210827Fig 2a用Sc用此圖
			總調整公式=		0.210675
		Field Size	6 MV Sc test	6 MV modeling	FF Varian 6 MV Sc meas.	10 MV Sc test	10 MV re-nor(l't)	FF Varian 10 MV meas.
6 MV μ=	0.0515	4	0.210675	0.970983	0.973	0.507217	0.939582	0.949
6 MV n=	0.208	5	0.212191	0.977971	0.9777	0.514973	0.953951	0.96
		6	0.213438	0.983718	0.982	0.521399	0.965854	0.973
10 MV μ=	0.0458	7	0.214498	0.988603	0.9875	0.526894	0.976033	0.982
10 MV n=	0.495	8	0.21542	0.992855	0.9921	0.531701	0.984938	0.989
		9	0.216237	0.99662	0.996	0.535978	0.99286	0.995
		10	0.21697	1	1	0.539832	1	1
	FFF 6MV y = 0.9657x0.015	12	0.218245	1.00588	1.008	0.546568	1.01248	1.009
		14	0.219329	1.01087	1.013	0.552328	1.02315	1.016
	FFF 10 MV y = 0.9733x0.0116	16	0.220272	1.01522	1.017	0.557367	1.03248	1.02
		18	0.221108	1.01907	1.021	0.56185	1.04079	1.024
		20	0.221857	1.02252	1.0236	0.565891	1.04827	1.027
		22	0.222538	1.02566	1.027	0.569571	1.05509	1.03
		24	0.223161	1.02853	1.029	0.572952	1.06135	1.032
		26	0.223736	1.03118	1.031	0.576079	1.06715	1.034
		28	0.224269	1.03364	1.033	0.57899	1.07254	1.036
		30	0.224767	1.03594	1.035	0.581713	1.07758	1.038
		35	0.225883	1.04108	1.0405	0.587844	1.08894	1.04
		40	0.226855	1.04556	1.047	0.593207	1.09887	1.04

## Sheet: 20210827 Fig. 2b FF Sc左邊的試算表
			第一篇第二個表		0.800468
		Field Size	6 MV Sc modeling	FF Varian 6 MV meas.	FF 6 MV modeling/meas. error	10 MV Sc modeling	FF Varian 10 MV meas.	FF 10 MV modeling/meas. Error
		4	0.970709	0.963	0.800468	0.973908	0.974954	-0.00107298
		5	0.977762	0.9727	0.52039	0.980199	0.97916	0.00106078
		6	0.983563	0.981	0.261249	0.985369	0.984288	0.00109814
		7	0.988494	0.9875	0.100697	0.989761	0.988769	0.00100374
		8	0.992786	0.9921	0.0691717	0.993582	0.992291	0.00130108
		9	0.996587	0.996	0.0589773	0.996965	0.996982	-1.77816e-05
		10	1	1	0	1	1	0
		12	1.00593	1.008	-0.205064	1.00527	1.00571	-0.000436665
		14	1.01098	1.013	-0.199739	1.00976	1.01016	-0.000399866
		16	1.01537	1.017	-0.160656	1.01365	1.01456	-0.000893402
		18	1.01925	1.021	-0.171034	1.0171	1.01789	-0.000771614
		20	1.02274	1.0236	-0.0836315	1.0202	1.02134	-0.00110998
		22	1.02591	1.027	-0.105987	1.02301	1.02346	-0.000434995
		24	1.02881	1.029	-0.0182857	1.02558	1.02568	-9.38494e-05
		26	1.03149	1.031	0.0472475	1.02795	1.02797	-1.34866e-05
		28	1.03397	1.033	0.0939253	1.03015	1.03031	-0.000148862
		30	1.03629	1.0345	0.172775	1.03221	1.03325	-0.00100789
		35	1.04148	1.0385	0.287265	1.03681	1.03769	-0.000848932
		40	1.04601	1.0399	0.587093	1.04081	1.04129	-0.00046061
				10 MV Sc modeling		FF Varian 10 MV meas.
				0.973908	0.966954	0.96
				0.980199	0.974199	0.9682
				0.985369	0.980784	0.9762
				0.989761	0.986881	0.984
				0.993582	0.992291	0.991
				0.996965	0.996982	0.997
				1	1	1
				1.00527	1.00714	1.009
				1.00976	1.01198	1.0142
				1.01365	1.01603	1.0184
				1.0171	1.02005	1.023
				1.0202	1.02335	1.0265
				1.02301	1.02611	1.0292
				1.02558	1.02879	1.032
				1.02795	1.03098	1.034
				1.03015	1.03308	1.036
				1.03221	1.03485	1.0375
				1.03681	1.0394	1.042
				1.04081	1.04291	1.045

## Sheet: Table 3
			Table 3. This figure shows Sc of Elekta 6 MV photon beam with different upper and low jaw setting with field sizes from 4 cm x 4 cm to 40 cm x 40 cm.
		Collimator setting, X/Y		4	5	10	15	20	25	30	40
			4	0.9511	0.9563	0.9671	0.972	0.9739	0.9745	0.9751	0.9752
			5	0.9587	0.961	0.9773	0.9796	0.9801	0.9805	0.9814	0.9823
			10	0.973	0.9759	1	1.0049	1.0063	1.0077	1.0086	1.0091
		upper jaw(Y)	15	0.9798	0.9796	1.0104	1.0163	1.0181	1.0208	1.0222	1.0231
			20	0.9856	0.9891	1.0167	1.0222	1.0258	1.0267	1.0289	1.0308
			25	0.9872	0.9909	1.0204	1.0267	1.0285	1.0308	1.0326	1.0344
			30	0.9903	0.9932	1.0231	1.0289	1.0331	1.0344	1.0376	1.0394
			40	0.9952	0.9955	1.0285	1.0358	1.0381	1.0426	1.0449	1.048

## Sheet: Table 4a
	Field Size ( cm x cm)		Sc(square field)	Sc calculated	error (%)	upper fix at 4 cm, lower jaw increased			upper fix at 5 cm, lower jaw increased			upper fix at 20 cm, lower jaw increased			upper fix at 30 cm, lower jaw increased			upper fix at 40 cm, lower jaw increased
	upper jaw (Y, cm)	lower jaw (X, cm)				Sc(4 cm X lower jaw)	Sc calculated	error (%)	Sc(5 cm X lower jaw)	Sc calculated	error (%)	Sc(20 cm X lower jaw)	Sc calculated	error (%)	Sc(30 cm X lower jaw)	Sc calculated	error (%)	Sc(40 cm X lower jaw)	Sc calculated	error (%)
	4	4	0.9511	0.956327	0.54954	0.9511	0.952094	0.104476	0.9587	0.961659	0.308681	0.9856	0.99537	0.991293	0.9903	0.996396	0.615594	0.9952	1.005	0.985117
	5	5	0.961	0.964686	0.383509	0.9563	0.954647	-0.172903	0.961	0.964238	0.336924	0.9891	0.998039	0.903759	0.9932	1.00002	0.686246	0.9955	1.00865	1.32142
	10	10	1	0.991119	-0.88807	0.9671	0.96262	-0.463222	0.9773	0.972292	-0.512474	1.0167	1.00638	-1.01552	1.0231	1.01134	-1.14913	1.0285	1.02008	-0.81866
	15	15	1.0163	1.00692	-0.923293	0.972	0.967315	-0.481966	0.9796	0.977034	-0.261956	1.0222	1.01128	-1.06792	1.0289	1.01803	-1.05658	1.0358	1.02682	-0.866636
	20	20	1.0258	1.01828	-0.733341	0.9739	0.97066	-0.33264	0.9801	0.980413	0.0318957	1.0258	1.01478	-1.0742	1.0331	1.0228	-0.997087	1.0381	1.03163	-0.622787
	25	25	1.0308	1.02718	-0.351404	0.9745	0.973263	-0.126931	0.9805	0.983041	0.259194	1.0267	1.0175	-0.895899	1.0344	1.02651	-0.762318	1.0426	1.03538	-0.692266
	30	30	1.0376	1.03451	-0.29804	0.9751	0.975395	0.0302279	0.9814	0.985195	0.386643	1.0289	1.01973	-0.891205	1.0376	1.02956	-0.774829	1.0449	1.03845	-0.61685
	40	40	1.048	1.04618	-0.173697	0.9752	0.978768	0.365855	0.9823	0.988601	0.641501	1.0308	1.02326	-0.731784	1.0394	1.03438	-0.482522	1.048	1.04332	-0.446517

## Sheet: Table 4b
		Field Size ( cm x cm)		Sc(square field)	Sc calculated	error (%)	lower fix at 4 cm, upper jaw increased			lower fix at 5 cm, upper jaw increased			lower fix at 20 cm, upper jaw increased			lower fix at 30 cm, upper jaw increased			lower fix at 40 cm, upper jaw increased
		upper jaw (Y, cm)	lower jaw (X, cm)				Sc(upper jaw x 4 cm)	Sc calculated	error (%)	Sc(upper jaw x 5 cm)	Sc calculated	error (%)	Sc(upper jaw x 20 cm)	Sc calculated	error (%)	Sc(upper jaw x 30 cm)	Sc calculated	error (%)	Sc(upper jaw x 40 cm)	Sc calculated	error (%)
		4	4	0.9511	0.956327	0.54954	0.9511	0.940026	-1.16437	0.9563	0.94634	-1.04156	0.9739	0.986527	1.2965	0.9751	0.981283	0.634109	0.9752	0.982017	0.69906
		5	5	0.961	0.964686	0.383509	0.9587	0.94634	-1.28929	0.961	0.952696	-0.864108	0.9801	0.993153	1.33179	0.9814	0.987874	0.659695	0.9823	0.987511	0.53047
		10	10	1	0.991119	-0.88807	0.973	0.966224	-0.696383	0.9759	0.972714	-0.326458	1.0063	1.01402	0.76728	1.0086	1.00863	0.00313146	1.0091	1.00477	-0.428878
		15	15	1.0163	1.00692	-0.923293	0.9798	0.978049	-0.178703	0.9796	0.984618	0.51229	1.0181	1.02643	0.818286	1.0222	1.02098	-0.119795	1.0231	1.01501	-0.790833
		20	20	1.0258	1.01828	-0.733341	0.9856	0.986527	0.0940155	0.9891	0.993153	0.409755	1.0258	1.03533	0.928824	1.0289	1.02983	0.0899094	1.0308	1.02234	-0.821178
		25	25	1.0308	1.02718	-0.351404	0.9872	0.993153	0.603007	0.9909	0.999824	0.900561	1.0285	1.04228	1.34	1.0326	1.03674	0.40114	1.0344	1.02805	-0.613454
		30	30	1.0376	1.03451	-0.29804	0.9903	0.9986	0.838126	0.9932	1.00531	1.21902	1.0331	1.048	1.44211	1.0376	1.04243	0.465335	1.0394	1.03275	-0.639693
		40	40	1.048	1.04618	-0.173697	0.9952	1.00726	1.21138	0.9955	1.01402	1.86049	1.0381	1.05708	1.82856	1.0449	1.05146	0.628184	1.048	1.04021	-0.743759

[truncated: 3 more sheets: 後續的比較_4 MV_Co-60,25 MV(原始資料), 後續的比較_18 MV的原始資料, _Co-60]
